# Supplementary material for: Ultrasound and Microwave-Assisted Synthesis and Antidiabetic and Hematopoietic Activity of Diphenhydramine Derivatives
Source: Molecules. 2025 Jul 15;30(14):2967. doi: 10.3390/molecules30142967 (PMC12299238; doi:10.3390/molecules30142967)
Supplement: Supplementary file 1 [file molecules-30-02967-s001.zip]

Archive with 1 entries (1 files):
- molecules-3647216-supplementary.pdf
